# Supplementary material for: Serum Iodine and Bromine in Chronic Hemodialysis Patients—An Observational Study in a Cohort of Portuguese Patients
Source: Toxics. 2023 Mar 6;11(3):247. doi: 10.3390/toxics11030247 (PMC10053604; doi:10.3390/toxics11030247)
Supplement: Supplementary file 1 [file toxics-11-00247-s001.zip]

Archive with 1 entries (1 files):
- toxics-2249678-supplementary.pdf
